# Supplementary material for: Nano-Encapsulated Berberine Is a Potential Therapeutic Agent for Adipose Tissue Browning in C57BL/6J Mice
Source: Medicina (Kaunas). 2025 Sep 24;61(10):1738. doi: 10.3390/medicina61101738 (PMC12566392; doi:10.3390/medicina61101738)
Supplement: Supplementary file 1 [file medicina-61-01738-s001.zip]

Archive with 1 entries (1 files):
- medicina-3822396-supplementary.pdf
